# Supplementary material for: Loss of LXRβ Drives CD4+ T Cell Senescence and Exacerbates the Progression of Colitis
Source: Biomedicines. 2026 Jan 11;14(1):152. doi: 10.3390/biomedicines14010152 (PMC12838642; doi:10.3390/biomedicines14010152)
Supplement: Supplementary file 1 [file biomedicines-14-00152-s001.zip]

Archive with 6 entries (6 files):
- Supplementary Figure S1.tif
- Supplementary Figure S2.tif
- Supplementary Figure S3.tif
- Supplementary Table S1.pdf
- Supplementary Table S2.pdf
- Supplementary Table S3.pdf
